# Supplementary material for: Carbohydrate Metabolism Parameters of Adult Glial Neoplasms According to Immunohistochemical Profile
Source: Biomedicines. 2022 Apr 27;10(5):1007. doi: 10.3390/biomedicines10051007 (PMC9138280; doi:10.3390/biomedicines10051007)
Supplement: Supplementary file 1 [file biomedicines-10-01007-s001.zip]

Archive with 1 entries (1 files):
- biomedicines-1671866-supplementary.pdf
